# Supplementary material for: Deep Learning Radiomics Features of Mediastinal Fat and Pulmonary Nodules on Lung CT Images Distinguish Benignancy and Malignancy
Source: Biomedicines. 2024 Aug 15;12(8):1865. doi: 10.3390/biomedicines12081865 (PMC11352131; doi:10.3390/biomedicines12081865)
Supplement: Supplementary file 1 [file biomedicines-12-01865-s001.zip]

Archive with 1 entries (1 files):
- biomedicines-3138866-supplementary.pdf
